# Supplementary material for: The S2 subunit of spike encodes diverse targets for functional antibody responses to SARS-CoV-2
Source: PLoS Pathog. 2024 Aug 2;20(8):e1012383. doi: 10.1371/journal.ppat.1012383 (PMC11324185; doi:10.1371/journal.ppat.1012383)
Supplement: S2 Table — (XLSX) [file ppat.1012383.s014.xlsx]

## Sheet: Sheet1
Spike Trimer				S2 protein
mAb ID	OD450nm	% of max OD450		mAb ID	OD450nm	% of max OD450
C68.1	2.944	94.3136		C68.1	0.196	6.06811
C68.4	1.188	38.0586		C68.4	0.6675	20.6656
C68.5	0.8035	25.7408		C68.16	3.187	99.0059
C68.14	2.4115	77.2545		C68.72	0.1365	4.22601
C68.16	2.5835	82.7647		C68.81	1.5505	48.9812
C68.23	2.977	95.3708		C68.107	3.174	98.6021
C68.26	2.6635	85.3276		C68.204	1.2005	37.9245
C68.35	2.929	93.8331		C68.287	2.4115	74.6594
C68.40	2.4965	79.9776		C68.375	0.2885	9.11388
C68.42	2.928	93.8011		C20.36	0.225	6.96594
C68.43	2.19	70.1586		C20.38	3.1655	98.338
C68.49	2.845	91.1421		C20.59	3.172	98.5399
C68.72	0.2625	8.40942		C20.67	2.2945	72.4846
C68.81	1.924	61.637		C20.82	0.361	11.4042
C68.93	2.94	94.1855		C20.119	3.0495	94.7344
C68.97	-0.016	-0.512574		C20.130	0.416	12.8793
C68.107	2.229	71.408		C20.174	0.0815	2.52322
C68.109	2.725	87.2978		C20.192	3.1355	97.406
C68.144	2.822	90.4053		C20.210	3.1435	97.6546
C68.191	2.608	83.5496		COV2-2164	2.8205	87.6204
C68.193	2.6395	84.5587		CV3-25	3.1965	99.301
C68.204	2.9305	93.8811		VP12E7	3.1635	98.2759
C68.228	2.7965	89.5883		76E1	3.17	98.4778
C68.251	2.886	92.4556		C13B8	3.2005	99.4253
C68.265	2.8805	92.2794
C68.287	3.0115	96.4761
C68.334	2.918	93.4807
C68.337	2.8105	90.0368
C68.375	2.935	94.0253
20C.36	0.163	5.22185
20C.38	2.174	69.646
20C.59	2.7415	87.8264
20C.70	2.5545	81.8357
20C.130	1.4215	45.539
20C.174	0.0055	0.176197
COV2-2164	2.892	92.6478
COV2-2333	2.7085	86.7692
COV2-2002	0.9585	30.7064
VP12E7	0.4445	14.2399
*76E1	1.0585	33.91
C13B8	2.725	87.2978
B6	2.933	93.9612
