# Supplementary material for: The S2 subunit of spike encodes diverse targets for functional antibody responses to SARS-CoV-2
Source: PLoS Pathog. 2024 Aug 2;20(8):e1012383. doi: 10.1371/journal.ppat.1012383 (PMC11324185; doi:10.1371/journal.ppat.1012383)
Supplement: S1 Data — (XLSX) [file ppat.1012383.s015.xlsx]

## Sheet: Fig1-S1
mAb ID	S2_mammalian_1ug/mL	S2_insect_1ug/mL	S1_1ug/mL	S2_mammalian_15ug/mL	S2_insect_15ug/mL	S1_15ug/mL	WH-1	Delta	BA.1	BA.2	BA.5	BQ.1.1	XBB	SARS1	MERS	MERS S2	HKU1	SARS2_VOC>1_Count
C68.1	0.105	0.041	0.0838115	0.50875	0.70575	-0.03225	2.96731	2.93131	2.60581	2.54381	2.93781	2.78631	2.87881	2.90381	3.0665	0	2.46181	7
C68.4	0.0365	0.0725	-0.0306885	0.83975	1.11175	-0.02325	2.51431	2.13831	0.954813	1.13581	2.33581	1.86031	1.98181	0	0	0	0	5
C68.5	0.0385	0.2055	0.0368115	0.25175	0.69575	0.02225	1.49781	1.25481	1.25481	0.874313	2.15731	1.57731	1.66031	0.703313	0	0	0	3
C68.14	0.955	1.3165	0.0553115				2.87381	2.91381	2.02981	2.30381	2.81281	2.72681	2.73481	2.60431	0	0	0	7
C68.16	3.0565	3.142	0.201813				2.99081	3.03581	3.00781	3.01931	3.04831	2.99931	2.98981	2.97781	0	0	0	7
C68.23	0.749	1.4985	0.0328115				2.93181	2.91631	0.646813	0.715313	1.97031	1.48131	1.52081	0	0	0	0	3
C68.26	1.3025	2.425	0.085313				2.90481	2.97231	1.41131	1.21531	2.42631	1.97231	2.08081	1.65831	0	0	0	5
C68.35	1.158	1.164	-0.04047				2.98653	3.00903	2.26503	2.29053	2.80553	2.70453	2.73453	2.72553	0	0	0	7
C68.40	0.0915	-0.045	-0.03547	-0.02225	-0.01825	-0.00475	0.999531	3.03603	0.0195305	0.0360305	0.014031	-0.03847	0	-0.04097	0	0	0	1
C68.42	1.5135	1.8195	-0.02497				3.04903	2.99803	2.42253	2.47353	2.92003	2.74203	2.80553	2.88103	0	0	-0.02347	7
C68.43	0.3095	0.4845	-0.02697	1.20175	1.60175	-0.01925	2.16203	2.44653	0.886531	0.932031	1.76053	1.32403	1.37703	1.66003	0	0	-0.04047	3
C68.49	0.385	0.701	0.0015305	1.15975	1.89075	0.01775	2.67753	2.84053	0.812031	1.05103	1.85653	1.48103	1.45803	0.669031	0	0	-0.04747	3
C68.72	-0.0125	-0.019	-0.03097	0.21775	0.47075	-0.01675	1.86253	1.93853	0.922031	1.08303	1.84803	1.43803	1.61503	-0.0049695	0	0	-0.03197	4
C68.81	0.1865	0.291	0.103531	1.96275	1.95875	-0.01975	2.50003	2.31803	1.20353	1.37353	2.21603	2.03603	1.91953	-0.0064695	0	0	0.018031	5
C68.93	0.8705	1.22	-0.00147				2.92253	2.94753	2.08753	2.16553	2.74753	2.74403	2.62453	2.67053	0	0	-0.01547	7
C68.97	0.3	0.2	-0.01678	2.47475	2.57775	-0.01575	3.1	3	2.9	2.9	3	3	3	3	0	0	-0.0152805	7
C68.107	3.1015	3.088	-0.02378				3.08472	3.06022	3.03422	3.07422	3.05322	3.00822	3.03472	3.02722	0	0	0	7
C68.109	0.9495	1.459	-0.02078				2.75322	2.82472	1.34572	1.43072	2.13822	1.66022	1.75522	0.813219	0	0	-0.03778	5
C68.144	0.7675	0.8315	-0.02378	2.42275	2.17775	0.01875	2.71472	2.72522	1.57372	1.67572	2.41072	2.19622	2.15672	1.74422	0	0	-0.04528	7
C68.191	0.0225	0.0995	-0.01969	0.19075	0.32075	-0.02075	2.80381	2.76331	1.74331	1.77481	2.51331	1.93981	2.39381	1.24081	-0.046	0	-0.03019	7
C68.193	3.079	3.059	-0.02569				3.12931	3.11181	3.08931	3.14581	3.14631	3.07981	3.09481	3.08131	-0.0055	0	-0.04219	7
C68.204	0.2305	1.1085	-0.03219				2.78081	2.73131	0.429813	1.29981	2.25031	1.84881	1.84481	2.92331	-0.0465	0	-0.04519	5
C68.228	3.0225	3.0525	-0.02069				3.10581	3.08881	3.10981	3.09031	3.09081	3.06681	3.06581	3.03931	0	0	-0.04469	7
C68.251	0.9725	1.1315	-0.02719	2.87875	2.93175	0.02925	3.00981	2.97331	2.21431	2.48031	2.71731	2.84381	2.71881	2.59781	0.2875	0	-0.03519	7
C68.265	2.962	3.0345	-0.02269				3.09031	3.07981	2.97831	2.96781	2.99581	3.03131	2.96881	2.91931	0	0	-0.03319	7
C68.287	0.898	0.9495	0.049375	2.48075	2.59275	-0.00475	3.05138	2.95087	1.34537	1.37237	2.34187	2.21988	2.18637	2.69387	3.007	2.781	0.750375	5
C68.334	0.7605	1.014	0.025375	2.36275	2.71575	-0.03325	3.02888	2.93987	2.23438	2.22938	2.71687	2.72087	2.51187	2.17138	-0.001	0	-0.02013	7
C68.337	0.9555	1.0695	0.007875	1.88675	2.66675	-0.00675	3.00687	3.00887	-0.02463	0.0688725	0.039875	0.017375	0.025375	0.097375	-0.0065	0	-0.03363	2
C68.375	0.16	0.273	0.029875	0.28175	0.68375	0.06175	2.96687	2.98937	2.15437	2.24538	2.76037	2.69937	1.88938	2.19388	0.111	0	0.911375	7
C20.36	0.115	0.11	-0.0184	0.47875	1.11675	0.05425	1.06817	1.54267	0.831667	0.904167	1.37867	1.50267	1.50567	0.913167	-0.03933	0	0	0
C20.38	3.0085	3.035	-0.0094				3.02367	3.02017	3.01067	3.00567	3.02767	3.03667	3.01767	0.237167	0	0	0	7
C20.59	2.9215	2.9805	-0.0119				2.99417	3.04167	0	0	0	0	0	-0.04133	0	0	-0.04983	2
C20.67	1.624	2.911	0.0246				0.114667	1.57617	0.033167	0.029167	0.184667	0.451667	0.179167	0.238167	0	0	0	1
C20.70	0.347	0.896	0.0746	1.58775	2.67975	0.00825	2.12017	2.56967	2.17567	1.74567	2.37067	2.61117	2.48017	2.05217	0	0	-0.0248315	7
C20.82	1.1225	0.131	0.0996	2.83275	1.48675	0.02425	-0.04183	0	-0.04633	-0.03933	-0.04333	-0.03683	0.0041685	-0.02783	0	-0.04283	-0.04033	0
C20.119	3	2.992	0.1071				0.049167	0.062167	-0.04183	-0.03383	-0.0058315	-0.03383	-0.02133	0.669667	0.002667	-0.04283	-0.02833	0
C20.130	0.1435	0.164	-0.0004	1.00575	1.72175	0.19575	1.37617	1.64867	1.30867	1.62117	2.05617	2.26367	2.13767	-0.02133	0	0	-0.04433	5
C20.174	0.477	0.4235	0.0036	1.56975	2.44475	-0.02625	2.5785	2.7645	0.8035	1.797	2.312	2.288	2.45	0	0	0	0	6
C20.192	0.572	2.916	0.0216				0.4275	2.5245	0.4995	0.284	0.9635	1.389	1.04	-0.0215	0	0	0	1
C20.210	2.265	2.508	-0.0054				0.08	0.1085	0	0	0	0	0.1	0	0	2.172	0	0

## Sheet: Fig 3A
mAB ID	% neutralization @ 10ug/mL
C68.1	-19
C68.4	29.9
C68.5	6.1
C68.14	13.4
C68.16	25.303
C68.23	10.2
C68.26	10.1
C68.35	19.829
C68.40	-146.6
C68.42	27.6362
C68.43	20.1
C68.49	6.6
C68.72	-5.2
C68.81	8.7
C68.93	15
C68.97	27.7952
C68.107	19.4659
C68.109	33.7759
C68.144	14.887
C68.191	34.651
C68.193	32.9
C68.204	25.4
C68.228	27.5
C68.251	12.9
C68.265	37
C68.287	40.9
C68.334	31.5
C68.337	2.6
C68.375	13.4
C20.36	4.6833
C20.38	43.4573
C20.59	-0.2112
C20.67	28.6535
C20.70	-1.2404
C20.82	5.4033
C20.119	80.4596
C20.130	15.2994
C20.174	20.627
C20.192	48.7881
C20.210	9.1593

## Sheet: Fig 3B-D
	Fraction of Infectivity for C20.119
mAb concentration (ug/mL)	WH-1			Delta		BA.1			BA.2			BA.5			BQ.1.1		XBB			XBB.1.5			SARS1		RsSHC014		Pangolin-GD		WIV1
80						0.304895	0.381112	0.428262	0.270354	0.296868	0.39697	0.293075	0.352382	0.279668		0.343911	0.29487	0.379553	0.385885	0.321896	0.29788	0.515521	0.253805	0.253805	0.157673		0.180374		0.526005
40						0.531193	0.521838	0.469674	0.447319	0.494212	0.552597	0.394229	0.313394	0.390377		0.52119	0.466049	0.530964	0.489968	0.437021	0.537697	0.761692	0.453754	0.453754	0.397265	0.257	0.26111	0.167	0.630668
20	0.235699	0.186718	0.204739	0.297246	0.187105	0.548259	0.826434	0.565726	0.534002	0.667266	0.592635	0.45083	0.558049	0.559824		0.746218	0.486362	0.804122	0.566072	0.427552	0.617111	0.913494	0.645156	0.645156	0.446728	0.476	0.351169	0.251	0.654237
10	0.278153	0.229731	0.252413	0.376298	0.365911	0.570381	0.770288	0.726481	0.616339	0.711767	0.680537	0.509102	0.631168	0.644317		0.695986	0.499274	0.833932	0.815036	0.516899	0.756347	0.998291	0.543967	0.543967	0.641308	0.614	0.39053	0.319	0.646673
5	0.3283	0.233595	0.312053	0.365573	0.38892	0.692945	0.946636	0.788074	0.624613	0.867192	0.718469	0.746162	0.715137	0.616332		0.853499	0.66162	1.07227	0.947469	0.695604	0.778836	0.917727	0.554672	0.554672	0.624281	0.684	0.47156	0.377	0.624829
2.5	0.44868	0.310721	0.329022	0.442463	0.803835	0.750188	0.892399	0.830473	0.61996	0.810774	0.681967	0.876644	0.639617	0.640429		0.784688	0.543775	1.07636	0.82727	0.633823	0.789684	1.00414	0.734309	0.734309	0.795532	0.907	0.521302	0.502	0.682858
1.25	0.505072	0.441879	0.368122	0.505143	0.572869	0.864074	0.995965	0.909866	0.53398	0.867949	0.700352	0.769597	0.976929	0.745892		0.759978	0.658897	0.874462	0.784345	0.782643	0.763502	0.861811	0.676638	0.676638	0.699412	0.822	0.626647	0.539	0.608618
0.625	0.477678	0.55452	0.516794	0.639865	0.60024	1.0032	1.05517	0.92169	0.732832	0.928542	0.774122	0.912675	0.843593	0.614257		0.830096	0.833295	0.973547	0.839874	0.738713	0.804756	0.881126	0.715166	0.715166	0.806558	0.873	0.680265	0.576	0.66688
0.3125	0.632904	0.639621	0.628539	0.67799	0.653039	0.989091	0.919412	0.918229	0.719462	1.00446	0.768836	1.0249	1.02092	0.812961		0.897473	0.761855	0.973065	0.945001	0.81572	0.833397	1.02071	0.587986	0.587986	1.00682	0.991	0.733568	0.671	0.674501
0.15625	0.778195	0.750306	0.729461	0.787189	0.744909	0.946064	0.910539	0.883918	0.82625	1.01268	0.860794	1.03253	0.760829	0.682785		0.936081	0.774599	0.95853	0.881121	0.870726	0.873634	0.910924	0.657356	0.657356			0.848654	0.725	0.855577
0.078125	0.784598	0.674046	0.863254	0.779605	0.744347	0.947699	1.08487	1.00899	0.967199	0.911936	1.02942	1.10129	1.11001	0.880981		1.12155	1.05793	0.965298	0.844274	1.00056	1.01703	1.04381	0.736881	0.736881			0.917422	0.758	0.784301
0.0390625	0.891438	0.855093	1.1743	0.957628	1.08666		1.02963			1.05163	1.08523	1.02754		0.919413		1.11641			1.03569	0.980287	1.02505	1.08508	0.78906	0.78906			1.02398	0.843	0.983106
0.0195313	0.892897	0.969736		0.781476	0.820825																							0.928
16															0.75844
8															0.4583
4															0.65323
2															0.68277
1															0.64247
0.5															0.89774
0.25															0.73559
0.125															0.95065
0.0625															0.7246
0.03125															1.02316
0.015625															1.10678

## Sheet: Fig4A-E-F
mAb ID	background corrected CD107a Donor1
C68.1	15.356	17.299
C68.16	21.03	21.26
C68.26	9.543	8.381
C68.42	4.164	2.668
C68.93	3.942	3.609
C68.107	20.864	21.555
C68.191	1.615	1.944
C68.193	4.529	4.397
C68.265	10.556	9.729
C68.287	21.807	21.986
C68.334	5.542	3.412
C68.375	16.507	17.465
C20.36	35.675	35.491
C20.38	14.236	14.294
C20.70	3.825	3.228
C20.130	25.961	27.035
C20.174	20.336	19.422
Cells only	0.695	-0.695
A32 mAb	-0.754	-1.146
S309	23.806	23.273
CV3-25	19.75	19.696

## Sheet: Fig4B
	CD107a Donor1		CD107a Donor 2
C20.70	20.93	20.333	13.6	13.9
C20.36	52.78	52.596	19.6	18.9
C20.130	43.066	44.14	16	17.5
C20.38	31.341	31.399	12.8	13.7
C20.174	37.441	36.527	13.6	13.6
C68.93	21.047	20.714	12.7	12.6
C68.287	38.912	39.091	17.9	18.5
C68.1	32.461	34.404	14.7	14.6
C68.42	21.269	19.773	12.4	12.2
C68.375	33.612	34.57	14	14.3
C68.265	27.661	26.834	13.5	13
C68.26	26.648	25.486	12.1	13
C68.334	22.647	20.517	12.6	12.7
C68.191	18.72	19.049	13.3	13.1
C68.16	38.135	38.365	14.3	14.8
C68.107	37.969	38.66	13.9	14.9
C68.193	21.634	21.502	11.2	10.2
PBMCS+ spike cells only	17.8	16.41	13.6	13.5
PBMCS only	5.4612	6.1151	7.76	7.85

## Sheet: Fig4C-E
	background corrected IFNy Donor1
C68.1	1.3055	1.1953
C68.16	3.2796	3.6034
C68.26	0.9843	0.7865
C68.42	0.0415	-0.3344
C68.93	0.8927	1.171
C68.107	2.8404	3.2558
C68.191	0.5622	0.6245
C68.193	0.5261	-0.4117
C68.265	0.6401	0.4707
C68.287	3.651	3.5952
C68.334	0.43	0.3293
C68.375	1.0393	1.396
C20.36	7.7239	7.9129
C20.38	2.2298	2.1499
C20.70	0.4831	0.3706
C20.130	4.7526	5.3968
C20.174	3.5291	3.8336
A32 mAb	-0.5779	-0.503
Cells only	0.528	-0.528
S309	4.4939	4.9392
CV3-25	3.1341	1.8743

## Sheet: Fig4D-F
	background corrected target cell death Donor1
C68.1	2.384	4.203
C68.16	3.122	3.761
C68.26	1.869	2.388
C68.42	-0.798	1.182
C68.93	-0.914	3.392
C68.107	5.965	5.096
C68.191	0.788	1.062
C68.193	1.858	1.278
C68.265	1.277	1.951
C68.287	2.514	4.682
C68.334	1.456	2.096
C68.375	3.294	3.094
C20.36	7.011	8.781
C20.38	3.228	5.784
C20.70	-1.801	1.616
C20.130	3.826	6.286
C20.174	2.09	5.031
A32 mAb	-1.542	0.361
Cells only	-0.109	0.109
S309	7.484	8.092
CV3-25	4.616	6.577

## Sheet: FigS3B-D
mAb ID	% target cells bound by mAbs
C68.1	99
	98.8
C68.16	99.5
	99.6
C68.26	99.6
	99.5
C68.42	99.6
	99.6
C68.93	99.3
	99.5
C68.107	99.5
	99.7
C68.191	98.7
	99.1
C68.193	99.6
	99.7
C68.265	99.6
	99.4
C68.287	99.7
	99.7
C68.334	99.4
	99.5
C68.375	98.5
	98.3
C20.36	99.1
	99.2
C20.38	99
	99
C20.70	98.7
	99.4
C20.130	99.1
	99.2
C20.174	99.5
	99.5
Cells only	4.31
	0.87
Cells + secondary	1.67
	0.66
A32 mAb	5.59
	2.05

## Sheet: FigS3C-D
mAb ID	MFI of cells bound by mAb
C68.1	8993
C68.16	11377
C68.26	12786
C68.42	15455
C68.93	14516
C68.107	11800
C68.191	2568
C68.193	12410
C68.265	13174
C68.287	15348
c68.334	13083
C68.375	8099
C20.36	11146
C20.38	6559
C20.70	13764
C20.130	10602
C20.174	11222
Cells only	1010
Cells + secondary	2123
A32 mAb	10796
